# Supplementary material for: Palladium-Catalyzed Esterification of Aryl Fluorosulfates with Aryl Formates
Source: Molecules. 2024 Apr 26;29(9):1991. doi: 10.3390/molecules29091991 (PMC11085239; doi:10.3390/molecules29091991)
Supplement: Supplementary file 1 [file molecules-29-01991-s001.zip]

Archive with 1 entries (1 files):
- molecules-2961060-supplementary.pdf
